# Supplementary material for: Amplification of pico-scale DNA mediated by bacterial carrier DNA for small-cell-number transcription factor ChIP-seq
Source: BMC Genomics. 2015 Feb 5;16(1):46. doi: 10.1186/s12864-014-1195-4 (PMC4328043; doi:10.1186/s12864-014-1195-4)
Supplement: Additional file 5: Table S1. — Sequencing and mapping statistics. Detailed description is provided within the file. [file 12864_2014_1195_MOESM5_ESM.xlsx]

## Sheet: Sheet1
Table S1
Sequencing and mapping statistics
Sample_id	Sequencing program	Sequence reads	Mapped reads	Percentage	Predicted mapped reads	ChIP-DNA vs bacterial carrier. multiplex
K4me3_1	50SE_HiSeq	62700733	27693406	44.1676	4.38905e+07	No bact, pooled IPs; 1/3_multiplex
K4me3_2	50SE_HiSeq	61184792	21524045	35.1787	4.28294e+07	No bact, pooled IPs; 1/3_multiplex
K4me3_10K	50SE_HiSeq	98793163	6255247	6.33	9020245	60pg_ChIP-DNA+400pg_Bact; 1/2-multiplex
K27me3_1	50SE_HiSeq	66444478	48117987	72.4183	4.65111e+07	No bact; 1/3_multiplex
K27me3_2	50SE_HiSeq	58653955	51181328	87.2598	4.10578e+07	No bact; 1/3_multiplex
CEBPA_1	50SE_HiSeq	52859119	9260778	17.5197	6.52966e+06	300pg_ChIP-DNA+1700pg_Bact; 1/3-multiplex
CEBPA_2	50SE_HiSeq	46830814	9181855	19.6064	5.78498e+06	300pg_ChIP-DNA+1700pg_Bact; 1/3-multiplex
CEBPA_3	50SE_HiSeq	172414622	3876052	2.2481	6.35212e+06	100pg_ChIP-DNA+1900pg_Bact; no multiplex
CEBPA_4	50SE_HiSeq	65900148	3327988	5.05005	5.12557e+06	100pg_ChIP-DNA+900pg_Bact; 1/2-multiplex
CEBPA_5	50SE_HiSeq	84983977	8408966	9.89477	1.48722e+07	100pg_ChIP-DNA+400pg_Bact; 1/2-multiplex
CEBPA_6	50SE_HiSeq	85451664	4268263	4.99494	6.64624e+06	50pg_ChIP-DNA+450pg_Bact; 1/2-multiplex
CEBPA_10K	50SE_HiSeq	90928833	4220309	4.6	12730036	100pg_ChIP-DNA+400pg_Bact; 1/2-multiplex
	Table S1 Sequencing and mapping statistics. Predicted mapped reads based on an average 70%
	mappability and ratio between ChIP-DNA and bacterial carrier in library
