# Supplementary material for: Amplification of pico-scale DNA mediated by bacterial carrier DNA for small-cell-number transcription factor ChIP-seq
Source: BMC Genomics. 2015 Feb 5;16(1):46. doi: 10.1186/s12864-014-1195-4 (PMC4328043; doi:10.1186/s12864-014-1195-4)
Supplement: Additional file 11: Table S2. — List of comparable low-cell number datasets with NGS-QC scores. Detailed description is provided within the file. [file 12864_2014_1195_MOESM11_ESM.xlsx]

## Sheet: Sheet1
Table S2
Next Generation Sequencing - Quality Control (NGS-QC) Generation Tool output
		Cell number ChIP input
Laboratory	Source Name	or ChIP DNA input equivalent x 103	Source info or ID	File name	ChIP-level carrier	Antibody against	Organism	NGS-QC Unique reads	NGS-QC	Sum NGS-QC score
Carroll	BIOPSY_234	2000	jc289_input_tumor_jc200_CRI01	ERR235702.fastq	none	ER-alpha (ERS1)	Human	27,855,860	CCC	6
Carroll	BIOPSY_234	10	jc234_ER_ChIP_biopsy_CRI01	ERR235707.fastq	Glycogen Carrier	ER-alpha (ERS1)	Human	21,920,076	CCB	7
Carroll	BIOPSY_235	10	jc235_ER_ChIP_biopsy_CRI01	ERR235709.fastq	Glycogen Carrier	ER-alpha (ERS1)	Human	21,642,324	DCC	5
Carroll	BIOPSY_235	2000	jc290_input_tumor_jc235_CRI01	ERR235710.fastq	none	ER-alpha (ERS1)	Human	16,715,075	DDD	3
Carroll	BIOPSY_3691	2000	jc710_input_3691_CRI01	ERR235699.fastq	none	ER-alpha (ERS1)	Human	26,489,179	DCC	5
Carroll	BIOPSY_3691	10	jc634_biopsy_3691_CRI01	ERR235701.fastq	RNA+histones Carrier	ER-alpha (ERS1)	Human	23,874,075	DCC	5
Carroll	BIOPSY_7367	2000	jc717_Input_7367_CRI01	ERR235703.fastq	none	ER-alpha (ERS1)	Human	26,492,195	DBB	7
Carroll	BIOPSY_7367	10	jc444_ER_biopsy_7367_ER+PR+_CRI01	ERR235705.fastq	RNA+histones Carrier	ER-alpha (ERS1)	Human	15,700,715	BBA	10
Carroll	MCF7_cells	2000	jc43_MCF7_ER_E45_rep2_CRI02	ERR235698.fastq	Saturated/none	ER-alpha (ERS1)	Human	12,925,576	BCC	7
Carroll	MCF7_cells	10	jc356_MCF7_ER_10000cells_RNA+histones_second_attempt_CRI02	ERR235700.fastq	RNA+histones Carrier	ER-alpha (ERS1)	Human	10,538,574	BBB	9
Carroll	MCF7_cells	10	jc376_MCF7_ER_10000cells_nocarrier_second_attempt_CRI01	ERR235704.fastq	none	ER-alpha (ERS1)	Human	16,274,263	CCC	6
Carroll	MCF7_cells	2000	jc379_MCF_input_rep3_CRI01	ERR235706.fastq	none	ER-alpha (ERS1)	Human	26,983,412	DCC	5
Carroll	MCF7_cells	2000	jc43_MCF7_ER_E45_rep2_CRI01	ERR235708.fastq	Saturated/none	ER-alpha (ERS1)	Human	10,992,082	CCC	6
Gronemeyer	cell line: H3400	100	ERa_e2_100k_LinDA_rep2	GSM811209.bed	none	ER-alpha (ERS1)	Human	4,688,766	DDD	3
Gronemeyer	cell line: H3401	10	ERa_e2_10k_LinDA_rep2	GSM811211.bed	none	ER-alpha (ERS1)	Human	14,731,068	DDD	3
Gronemeyer	cell line: H3403	2000	ERa_e2_2M_rep1	GSM811214.bed	none	ER-alpha (ERS1)	Human	12,593,196	BBB	9
Gronemeyer	cell line: H3404	2000	ERa_e2_2M_rep2	GSM811215.bed	none	ER-alpha (ERS1)	Human	28,776,487	CCC	6
Gronemeyer	cell line: H3402	5	ERa_e2_5k_LinDA_rep2	GSM811213.bed	none	ER-alpha (ERS1)	Human	16,642,451	DDD	3
Gronemeyer	cell line: H3396	10	H3K4me3_e2_10k_LinDA_rep2	GSM811202.bed	none	H3K4me3	Human	16,581,386	CDD	4
Gronemeyer	cell line: H3399	1	H3K4me3_e2_1k_LinDA_rep2	GSM811206.bed	none	H3K4me3	Human	11,402,329	DDD	3
Gronemeyer	cell line: H3397	1000	H3K4me3_e2_1M_rep1	GSM811204.bed	none	H3K4me3	Human	18,052,251	BAB	10
Gronemeyer	cell line: H3398	1000	H3K4me3_e2_1M_rep2	GSM811205.bed	none	H3K4me3	Human	22,691,001	ABB	10
Gronemeyer	cell line: F9	2000	mRXRa_1_	GSM811201.bed	none	in-house polyclonal Ab against RXRa	Mouse	12,977,748	DDD	3
Gronemeyer	cell line: F9	10	mRXRa_diluted_LinDA	GSM811200.bed	none	in-house polyclonal Ab against RXRa	Mouse	7,211,017	DDD	3
Gronemeyer	cell line: F9	10	mRXRa_RARg_reChIP_LinDA	GSM811199.bed	none	in-house polyclonal Ab against RXRa and RARg	Mouse	6,747,940	DDD	3
Gronemeyer	cell line: F9 embryonal carcinoma cells	2000	RARg_6h_ATRA	GSM757803.bed	none	in-house polyclonal Ab against RARg	Mouse	4,909,794	DDD	3
Gronemeyer	cell line: F9 embryonal carcinoma cells	2000	RXRa_6h_ATRA	GSM757796.bed	none	in-house polyclonal Ab against RXRa	Mouse	4,622,480	DDD	3
Bernstein	Bone marrow isolated	10	LSK cells R2	GSM548825.fastq	none	H3K27me3	Mouse	16,416,565	BBB	9
Bernstein	Bone marrow isolated	10	LSK cells R2	GSM548827.fastq	none	H3K36me3	Mouse	9,465,668	CBB	8
Porse	GMP-Blasts isolated	250	CEBPA_1	alpha_I.bam	none	CEBPA	Mouse	2,859,380	BBB	9
Porse	GMP-Blasts isolated	250	CEBPA_2	alpha_II.bam	none	CEBPA	Mouse	3,946,391	BBB	9
Porse	GMP-Blasts isolated	60	CEBPA_3	alpha_lib7.bam	none	CEBPA	Mouse	2,563,999	BBC	8
Porse	GMP-Blasts isolated	60	CEBPA_4	alpha_lib8.bam	none	CEBPA	Mouse	1,899,498	BCC	7
Porse	GMP-Blasts isolated	60	CEBPA_5	alpha_lib9.bam	none	CEBPA	Mouse	3,130,933	BBB	9
Porse	GMP-Blasts isolated	30	CEBPA_6	alpha_lib10.bam	none	CEBPA	Mouse	1,562,540	BBB	9
Porse	GMP-Blasts isolated	10	CEBPA_10K	alpha_10K.bam	RNA+histones Carrier	CEBPA	Mouse	4926346	BBA	10
Porse	GMP-Blasts isolated	375	H3K4me3_1	K4me3_II.bam	none	H3K4me3	Mouse	7,485,463	AAA	12
Porse	GMP-Blasts isolated	375	H3K4me3_2	K4me3_III.bam	none	H3K4me3	Mouse	10,378,534	AAB	11
Porse	GMP-Blasts isolated	10	H3K4me3_10K	K4me3_10K.bam	RNA+histones Carrier	H3K4me3	Mouse	1500455	BBA	10
Porse	GMP-Blasts isolated	125	H3K27me3_1	K27me3_I.bam	none	K27me3	Mouse	19,180,031	AAA	12
Porse	GMP-Blasts isolated	125	H3K27me3_2	K27me3_II.bam	none	K27me3	Mouse	20,963,255	AAA	12
	Table S2 List of comparable low-cell number datasets with NGS-QC scores
	NGS-QC three-letter code denotes top to bottom (A through D) quartile QC score for read subsampling of 90, 70 or 50% of total mapped reads
	Sum score is a condensate of the three-letter code, where A=4, B=3, C=2 and D=1, such that 12 is maximum (highest quality) and 3 is minimum (lowest quality)
