# Supplementary material for: Amplification of pico-scale DNA mediated by bacterial carrier DNA for small-cell-number transcription factor ChIP-seq
Source: BMC Genomics. 2015 Feb 5;16(1):46. doi: 10.1186/s12864-014-1195-4 (PMC4328043; doi:10.1186/s12864-014-1195-4)
Supplement: Additional file 12: Table S3. — List of primer sets used. Sequences of all primers used for this study. [file 12864_2014_1195_MOESM12_ESM.xlsx]

## Sheet: Sheet1
Table S3
ChIP qPCR primers
Symbol/alias	Name/Associated Gene	Role in study	Forward	Reverse
Sfi3	Highly represented genomic region on chr. 11, proximal to	No CEBP peak, negative ChIP validation	CACTTGGAGCTGGCCTGAG	TGGCATTTCTACTCCAGAGCTTC
	Sfi1 homolog, spindle assembly associated (yeast)	High level background region
Ptgs2	Prostaglandin-endoperoxide synthase 2	High CEBPA peak, positive ChIP validation	CTCATTTGCGTGGGTAAAAGC	CCTCTCTGCTTCAGTGAGTTG
Jun	Jun oncogene	High H3K4me3 coverage, positive ChIP validation	AAACGACCTTCTACGACGATGC	CCAGGTTCAAGGTCATGCTCTG
Smc4	structural maintenance of chromosomes 4	High H3K4me3 coverage, positive ChIP validation	CGATCCGTCCTGTCTCCTAAG	CCCAGGAGAGGCTCTGAGT
Bcar1	breast cancer anti-estrogen resistance 1	High H3K27me3 coverage, positive ChIP validation	TGCCTCAGTTTCCACACTTA	GTGTTGAGCAGGAGAGTGAATG
Cebpb	CCAAT/enhancer binding protein (C/EBP), beta	CEBPA peak, library linearity validation	CGGGTTTCGGGACTTGATGC	CGCTCAGCCACGTTTGATCC
Nuf2	NUF2, NDC80 kinetochore complex component, homolog (S. cerevisiae)	CEBPA peak, library linearity validation	CAGATCAGCGGAATCATTCTTCAG	ACTGCTGCGCTTCCTGGTCTGG
Smg7	Smg-7 homolog, nonsense mediated mRNA decay factor	CEBPA peak, library linearity validation	AGTACAATGGCCCCTATCTTCC	GGCTCTCTTTCCCGTGAGTG
Cebpa	CCAAT/enhancer binding protein (C/EBP), alpha	CEBPA peak, library linearity validation	CCACTCACCGCCTTGGAAAG	TGCCTGCTGGGTCTTAGAGC
Il6ra	Interleukin 6 receptor, alpha	CEBPA peak, library linearity validation	GGTGCTGAAGCTCCTCTTGG	CGCCATCCTACTGGGCTTTC
	Table S3 List of primer sets used. Names/aliases and sequences included.
